# Supplementary material for: The Influence of Daily Temperature Fluctuation on the Efficacy of Bioinsecticides on Spotted Wing Drosophila Larvae
Source: Insects. 2022 Dec 31;14(1):43. doi: 10.3390/insects14010043 (PMC9866168; doi:10.3390/insects14010043)
Supplement: Supplementary file 1 [file insects-14-00043-s001.zip]

Archive with 1 entries (1 files):
- insects-2064955-supplementary.pdf
